# Supplementary material for: Application of the dynamic needle tip positioning method for ultrasound-guided arterial catheterization in elderly patients: A randomized controlled trial
Source: PLoS One. 2022 Aug 26;17(8):e0273563. doi: 10.1371/journal.pone.0273563 (PMC9417032; doi:10.1371/journal.pone.0273563)
Supplement: S1 Data — (XLSX) [file pone.0273563.s002.xlsx]

## Sheet: Sheet1
Group	S_cannulation_time
D	22
D	29
D	23
D	16
D	18
D	20
D	13
D	28
D	18
D	12
D	13
D	13
D	20
D	16
P	32
P	28
P	29
P	25
P	22
P	28
P	16
P	18
P	22
P	28
P	20
P	27
D	14
D	22
D	27
D	18
D	20
D	30
D	28
D	20
D	23
D	20
D	18
D	18
D	20
D	22
P	40
P	28
P	37
P	20
P	38
P	70
P	28
P	27
P	25
P	45
P	21
P	27
P	30
P	28
D	21
D	31
D	68
D	32
D	25
D	25
D	15
D	35
D	28
D	72
D	22
D	40
D	15
P	55
P	58
P	27
P	43
P	38
P	25
P	42
P	28
P	22
P	25
P	35
P	27
P	30
P	70
D	35
D	40
D	25
D	18
D	38
D	25
D	38
D	20
D	23
D	15
D	25
D	20
D	18
P	25
P	55
P	38
P
P	58
P	27
P
P	95
P	72
P	11
P	28
P	25
P	42
P	65
D	40
D	27
D	30
D	28
D	22
D	45
D	95
D	28
D	31
D	21
D	24
P	70
P	45
P	50
P	58
P	62
P	28
P	39
P	28
P	48
P	38
P	32
P	28
P	45
P	29
P	58
D	72
D	30
D	70
D	38
D	72
D	50
D	35
D	40
D	22
D	72
D	88
P	90
P
P	30
P	82
P	57
P	48
